# Supplementary material for: Unlocking Drug Resistance in Multiple Myeloma: Adipocytes as Modulators of Treatment Response
Source: Cancers (Basel). 2023 Aug 31;15(17):4347. doi: 10.3390/cancers15174347 (PMC10486466; doi:10.3390/cancers15174347)
Supplement: Supplementary file 1 [file cancers-15-04347-s001.zip]

Archive with 1 entries (1 files):
- cancers-2527961-supplementary.pdf
